# Supplementary material for: Patterns of practice for adaptive and real-time radiation therapy (POP-ART RT) part II: Offline and online plan adaption for interfractional changes
Source: Radiother Oncol. 2020 Dec;153:88–96. doi: 10.1016/j.radonc.2020.06.017 (PMC7758781; doi:10.1016/j.radonc.2020.06.017)
Supplement: Supplementary Fig. A.1 — Histogram of the number of tumour sites treated with ART per users. Half of the users do not use any type of protocolled ART (yellow bars). The median number of tumour sites treated with ART was 3. Half of these users used protocols. [file mmc1.zip]

Archive with 1 entries (1 files):
- Supp1.png
