# Supplementary material for: Patterns of practice for adaptive and real-time radiation therapy (POP-ART RT) part II: Offline and online plan adaption for interfractional changes
Source: Radiother Oncol. 2020 Dec;153:88–96. doi: 10.1016/j.radonc.2020.06.017 (PMC7758781; doi:10.1016/j.radonc.2020.06.017)
Supplement: Supplementary Fig. A.2 — Fractions of users that apply the defined types of ART. Data are presented for all users together (last column) and for subgroups defined by type of institution (private, public, academic) and income (middle or high-income). [file mmc2.zip]

Archive with 1 entries (1 files):
- Supp2.png
