# Supplementary material for: Patterns of practice for adaptive and real-time radiation therapy (POP-ART RT) part II: Offline and online plan adaption for interfractional changes
Source: Radiother Oncol. 2020 Dec;153:88–96. doi: 10.1016/j.radonc.2020.06.017 (PMC7758781; doi:10.1016/j.radonc.2020.06.017)
Supplement: Supplementary Fig. A.3 — Fractions of users that use ART to recover target dose (red), to improve OAR sparing (green), to improve both target coverage and OAR sparing (yellow) or for unknown reason (grey) per type of institution and economic status. The results for the overall group are shown to the right. [file mmc3.zip]

Archive with 1 entries (1 files):
- Supp3.png
