# Supplementary material for: Patterns of practice for adaptive and real-time radiation therapy (POP-ART RT) part II: Offline and online plan adaption for interfractional changes
Source: Radiother Oncol. 2020 Dec;153:88–96. doi: 10.1016/j.radonc.2020.06.017 (PMC7758781; doi:10.1016/j.radonc.2020.06.017)
Supplement: Supplementary Fig. A.4 — a) Fractions of users that use given imaging modalities to guide the adaption (more than one response possible) per type of institution and economic status. b) Fractions of users that apply given QA methods (more than one response possible) per type of institution and economic status. [file mmc4.zip]

Archive with 1 entries (1 files):
- Supp4.png
