# Supplementary material for: Patterns of practice for adaptive and real-time radiation therapy (POP-ART RT) part II: Offline and online plan adaption for interfractional changes
Source: Radiother Oncol. 2020 Dec;153:88–96. doi: 10.1016/j.radonc.2020.06.017 (PMC7758781; doi:10.1016/j.radonc.2020.06.017)
Supplement: Supplementary Fig. A.5 — Histogram of ranks given to the barriers to further use or new implementation of ART by type of institution and economic status. [file mmc5.zip]

Archive with 1 entries (1 files):
- Supp5.png
